# Supplementary material for: Exposure of an occluded hemagglutinin epitope drives selection of a class of cross-protective influenza antibodies
Source: Nat Commun. 2019 Aug 28;10:3883. doi: 10.1038/s41467-019-11821-6 (PMC6713747; doi:10.1038/s41467-019-11821-6)
Supplement: Supplementary file 3 — Source Data [file 41467_2019_11821_MOESM3_ESM.xlsx]

## Sheet: Fig. 1
Fig. 1
Fig. 1a				Fig. 1ｂ				Fig. 1c					Fig. 1d								Fig. 1e						Fig. 1f
																											X31 (H3N2) infection
	% X31 HA-binding on lung GC				# of clone	%			% cross-reactive B cells				# of strain-specific GC B cells				# of cross-reactive GC B cells					HA-binding (O.D.)						PBS											mLAH1 G2a
	Strain-specific	Cross-reactive		LAH	100	61.3497			NSP2	1E11	mLAH1		NSP2	1E11	mLAH1		NSP2	1E11	mLAH1		Clone	H3	H7	H1	H5			1st					2nd						1st					2nd
	82.6087	85.3403		Conformatinal stem	1	0.613497			72.7	65.3	7.8		60	460	260		160	865	22		1	0.311	0.049	0.041	0.043			# 901	# 902	# 903	# 904	# 905	# 941	# 942	# 943	# 944	# 945		# 906	# 907	# 908	# 909	# 910	# 946	# 947	# 948	# 949	# 950
				Head	2	1.22699			39.3	53.1	35.1		526	451	261		341	510	141		2	0.258	0.041	0.04	0.045		Day 0	100	100	100	100	100	100	100	100	100	100		100	100	100	100	100	100	100	100	100	100
# IgG+	69	191		Unknown epitope	60	36.8098			37.3	59.8	4.13		382	125	116		227	186	5		3	0.205	0.038	0.059	0.042		Day 1	101.042	100.49	98.3957	101.97	98.5075	105.464	104.663	102.591	97.8495	100.575		97.9275	101.887	102.688	103.804	96.3158	101.087	103.933	104.348	101.087	102.198
# HA-binding IgG+	57	163		Total	163				42.5	17.2	13.5		279	505	237		206	105	37		4	0.399	0.168	0.042	0.044		Day 2	103.125	98.0392	101.604	105.419	95.0249	101.639	101.036	100.518	98.9247	99.4253		100.518	100.472	101.613	103.804	100	104.348	105.056	102.717	104.891	103.846
									37.2	34.1	20		91	170	152		54	88	38		5	0.091	0.042	0.042	0.053		Day 3	95.3125	95.098	95.7219	100	91.5423	93.4426	99.4819	97.9275	93.0108	93.6782		91.7098	92.9245	95.6989	102.717	96.8421	95.6522	96.6292	98.3696	100.543	95.0549
									61.4	77.9	16.2		176	198	119		280	696	23		6	0.284	0.054	0.047	0.137		Day 4	89.5833	87.7451	88.2353	96.5517	85.5721	89.071	90.6736	92.7461	88.7097	88.5057		87.5648	89.1509	90.8602	96.1957	92.6316	92.9348	95.5056	95.1087	98.913	89.011
								Average	48.4	51.2333	16.1217										7	0.27	0.054	0.048	0.09		Day 5	86.4583	88.2353	91.9786	94.0887	84.0796	86.8852	89.1192	88.0829	85.4839	83.908		89.1192	91.5094	90.3226	92.3913	93.1579	94.0217	94.382	99.4565	96.7391	92.3077
								S.D.	15.0051	22.0802	10.9101										8	0.406	0.057	0.049	0.051		Day 6	81.25	84.8039	83.9572	89.1626	78.607	80.8743	83.4197	83.4197	79.5699	81.0345		91.1917	95.283	89.2473	88.0435	92.1053	98.3696	97.191	100	98.913	94.5055
																					9	0.298	0.056	0.054	0.053		Day 7	75.5208	79.4118	77.0053	83.7438	73.6318	75.4098	78.2383	78.7565	75.8065	75.2874		90.1554	96.2264	91.9355	82.0652	92.1053	99.4565	95.5056	96.7391	97.2826	92.3077
																					10	0.096	0.037	0.034	0.057		Day 8	Dead	74.5098	73.262	77.8325		Dead	73.057	76.1658	72.5806	72.4138		92.228	95.283	94.086	86.413	96.3158	98.3696	97.7528	98.3696	98.3696	94.5055
													Column B	1E11			Column B	1E11			11	0.075	0.039	0.035	0.048		Day 9				74.8768				71.5026				94.8187	99.0566	97.3118	91.8478	95.7895	100	100.562	102.717	98.913	101.648
													vs.	vs.			vs.	vs.			12	0.398	0.04	0.04	0.038		Day 10												91.7098	98.5849	95.6989	94.0217	97.8947	101.087	102.809	104.348	102.174	101.099
													Column A	NSP2			Column A	NSP2			13	0.503	0.102	0.041	0.04		Day 11												95.3368	100.472	98.3871	97.8261	101.053	101.63	102.247	105.435	102.174	101.648
																					14	0.24	0.038	0.039	0.041		Day 12												95.3368	98.1132	96.2366	98.3696	98.9474	102.717	98.3146	106.522	100	102.198
													Mann Whitney test				Mann Whitney test				15	0.185	0.04	0.041	0.039		Day 13												94.3005	96.2264	96.2366	99.4565	95.7895	103.261	100.562	105.435	101.087	100.549
													P value	0.5887			P value	0.5887			16	0.382	0.074	0.036	0.039		Day 14												94.3005	98.5849	97.8495	98.3696	95.7895	101.63	102.809	104.348	101.087	99.4505
													Exact or approximate P value?	Exact			Exact or approximate P value?	Exact			17	0.134	0.043	0.04	0.041
													P value summary	ns			P value summary	ns			18	0.276	0.051	0.039	0.039		Survival	8	8	8	9	7	8	8	9	8	8		14	14	14	14	14	14	14	14	14	14
													Significantly different? (P < 0.05)	No			Significantly different? (P < 0.05)	No			19	0.106	0.041	0.039	0.05			Dead	Endpoint	Endpoint	Endpoint	Endpoint	Dead	Endpoint	Endpoint	Endpoint	Endpoint
													One- or two-tailed P value?	Two-tailed			One- or two-tailed P value?	Two-tailed			20	0.247	0.038	0.041	0.077
													Sum of ranks in column A,B	35 , 43			Sum of ranks in column A,B	35 , 43			21	0.071	0.038	0.039	0.101
													Mann-Whitney U	14			Mann-Whitney U	14			22	0.34	0.038	0.041	0.114
																					23	0.218	0.039	0.04	0.105			Comparison of Survival Curves				Comparison of Survival Curves
													Difference between medians				Difference between medians				24	0.365	0.041	0.043	0.04
													Median of column A	227.5, n=6			Median of column A	216.5, n=6			25	0.422	0.039	0.042	0.047			Log-rank (Mantel-Cox) test				Log-rank (Mantel-Cox) test
													Median of column B	324.5, n=6			Median of column B	348.0, n=6			26	0.107	0.041	0.042	0.045			Chi square	2.11			Chi square	7.957
													Difference: Actual	97			Difference: Actual	131.5			27	0.318	0.045	0.043	0.091			df	1			df	1
													Difference: Hodges-Lehmann	73.5			Difference: Hodges-Lehmann	150.5			28	0.298	0.043	0.044	0.129			P value	0.1464			P value	0.0048
																					29	0.078	0.037	0.039	0.132			P value summary	ns			P value summary	**
																					30	0.671	0.048	0.04	0.044			Are the survival curves sig different?	No			Are the survival curves sig different?	Yes
																					31	0.314	0.038	0.038	0.048
																					32	0.567	0.038	0.041	0.075			Median survival				Median survival
													Column C	mLAH1			Column C	mLAH1			33	0.392	0.376	0.036	0.114			mLAH1 (G2a)	Undefined			mLAH2 (G2a)	Undefined
													vs.	vs.			vs.	vs.			34	0.077	0.035	0.037	0.068			mLAH1 (G2a/N297A)	Undefined			mLAH2 (G2a/N297A)	9
													Column A	NSP2			Column A	NSP2			35	0.185	0.039	0.039	0.101
																					36	0.07	0.038	0.04	0.087			Hazard Ratio (Mantel-Haenszel)	B/C	C/B		Hazard Ratio (Mantel-Haenszel)	D/E	E/D
													Mann Whitney test				Mann Whitney test				37	0.354	0.039	0.041	0.043			Ratio (and its reciprocal)	0.128	7.811		Ratio (and its reciprocal)	0.1148	8.708
													P value	0.6991			P value	0.0043			38	0.343	0.042	0.04	0.067			95% CI of ratio	0.007992 to 2.051	0.4876 to 125.1		95% CI of ratio	0.02553 to 0.5166	1.936 to 39.18
													Exact or approximate P value?	Exact			Exact or approximate P value?	Exact			39	0.144	0.079	0.041	0.07
													P value summary	ns			P value summary	**			40	0.26	0.041	0.039	0.051			Hazard Ratio (logrank)	B/C	C/B		Hazard Ratio (logrank)	D/E	E/D
													Significantly different? (P < 0.05)	No			Significantly different? (P < 0.05)	Yes			41	0.439	0.04	0.04	0.068			Ratio (and its reciprocal)	0			Ratio (and its reciprocal)	0.1156	8.653
													One- or two-tailed P value?	Two-tailed			One- or two-tailed P value?	Two-tailed			42	0.282	0.046	0.067	0.109			95% CI of ratio	0.008000 to 2.049	0.4880 to 125.0		95% CI of ratio	0.03106 to 0.4246	2.355 to 32.20
													Sum of ranks in column A,C	42 , 36			Sum of ranks in column A,C	56 , 22			43	0.151	0.052	0.1	0.089
													Mann-Whitney U	15			Mann-Whitney U	1			44	0.361	0.05	0.061	0.085
																					45	0.74	0.132	0.036	0.042
													Difference between medians				Difference between medians				46	0.559	0.175	0.052	0.049
													Median of column A	227.5, n=6			Median of column A	216.5, n=6			47	0.862	0.184	0.036	0.04
													Median of column C	194.5, n=6			Median of column C	30.00, n=6			48	0.744	0.056	0.038	0.043
													Difference: Actual	-33			Difference: Actual	-186.5			49	0.383	0.049	0.05	0.054
													Difference: Hodges-Lehmann	-33			Difference: Hodges-Lehmann	-183.5			50	1.13	0.905	0.049	0.054
																					51	0.597	0.104	0.049	0.05
																					52	0.28	0.053	0.051	0.05
																					53	0.284	0.053	0.051	0.052
																					54	0.947	0.277	0.051	0.048
																					55	0.315	0.036	0.05	0.036
																					56	0.761	0.146	0.035	0.033
																					57	0.142	0.066	0.034	0.033
																					58	0.242	0.037	0.036	0.036
																					59	0.121	0.05	0.036	0.034
																					60	0.206	0.051	0.036	0.035
																					61	0.358	0.05	0.037	0.042
																					62	0.575	0.05	0.036	0.037
																					63	0.16	0.037	0.037	0.039
																					64	0.885	0.568	0.035	0.036
																					65	1.094	0.595	0.038	0.037
																					66	0.248	0.22	0.043	0.045
																					67	0.395	0.046	0.037	0.036
																					68	0.232	0.04	0.038	0.036
																					69	0.132	0.046	0.039	0.037
																					70	0.385	0.054	0.037	0.035
																					71	0.089	0.178	0.04	0.039
																					72	0.406	0.397	0.037	0.038
																					73	0.154	0.046	0.055	0.049
																					74	0.097	0.034	0.033	0.035
																					75	1.833	0.036	0.035	0.035
																					76	0.139	0.056	0.034	0.033
																					77	0.091	0.048	0.035	0.033
																					78	0.118	0.074	0.034	0.032
																					79	0.106	0.107	0.034	0.033
																					80	0.244	0.067	0.077	0.052
																					81	0.354	0.042	0.13	0.039
																					82	0.263	0.039	0.048	0.04
																					83	0.559	0.048	0.038	0.035
																					84	0.185	0.16	0.038	0.036
																					85	0.06	0.122	0.035	0.043
																					86	0.174	0.138	0.065	0.097
																					87	0.95	0.441	0.21	0.112
																					88	0.216	0.051	0.041	0.039
																					89	0.187	0.039	0.042	0.038
																					90	0.776	0.087	0.042	0.042
																					91	0.463	0.226	0.04	0.039
																					92	0.075	0.123	0.053	0.05
																					93	0.276	0.059	0.051	0.05
																					94	0.364	0.253	0.053	0.048
																					95	1.038	0.035	0.037	0.05
																					96	0.446	0.039	0.041	0.038
																					97	0.167	0.045	0.043	0.037
																					98	0.117	0.697	0.042	0.039
																					99	0.168	0.043	0.042	0.037
																					100	0.064	0.055	0.049	0.043
[truncated: 61 more columns]

## Sheet: Fig. 2
Fig. 2
Fig. 2a		Fig. 2b							Fig. 2c						Fig. 2d						Fig. 2e
									LAH						Conformatinal stem						X31 (H3N2)
% CR on memory			# of clone	%		Donor ID	% LAH			HA-binding (O.D.)						HA-binding (O.D.)						PBS											CS 3											CS 10
		LAH	24	21.0526		# 33	48.5714		Clone	H3	H7	H1	H5		Clone	H3	H7	H1	H5			1st					2nd						1st					2nd						1st					2nd
29.4		Conformatinal stem	30	26.3158		# 40	18.9655		1	0.174	0.04	0.037	0.043		1	0.278	0.058	0.057	0.053			# 901	# 902	# 903	# 904	# 905	# 951	# 952	# 953	# 954	# 955		# 906	# 907	# 908	# 909	# 910	# 956	# 957	# 958	# 959	# 960		# 911	# 912	# 913	# 914	# 915	# 961
43.2		Unknown epitope	18	15.7895		# 48	25		2	0.959	0.053	0.05	0.051		2	1.433	0.056	0.053	0.056		Day 0	100	100	100	100	100	100	100	100	100	100		100	100	100	100	100	100	100	100	100	100		100	100	100	100	100	100
21.1		Head	42	36.8421		# 53	16.6667		3	1.547	1.404	0.161	0.579		3	1.225	0.064	0.067	0.065		Day 1	102.817	99.505	104.04	102.791	102.688	105.155	109.189	100.535	106.316	109.89		103.791	102.688	103.608	96.3731	102.073	103.784	101.667	101.136	97.7143	106.78		103.175	102.717	101.579	105.978	97.7654	101.676
68.2		Total	114			# 60	8.77193		4	1.415	0.998	0.068	0.055		4	0.545	0.04	0.046	0.042		Day 2	106.573	106.436	104.545	103.256	101.613	104.124	108.108	100	111.053	111.538		100	102.688	103.093	101.036	103.109	104.324	101.667	106.818	97.7143	108.475		104.233	104.348	103.684	106.522	103.911	100.559
36.1						# 61	36		5	1.505	1.369	0.755	1.147		5	1.332	0.047	0.051	0.051		Day 3	100	96.0396	96.9697	96.2791	95.6989	101.546	103.784	96.2567	98.9474	102.198		99.5261	98.3871	101.031	92.7461	98.4456	100	100.556	100	101.143	108.475		99.4709	98.3696	97.3684	105.435	104.469	94.9721
78.9									6	1.758	1.129	0.05	0.051		6	0.534	0.046	0.047	0.046		Day 4	94.3662	91.0891	92.9293	88.8372	89.2473	95.3608	98.3784	93.0481	95.2632	93.4066		92.4171	94.6237	98.9691	91.7098	95.3368	94.5946	93.3333	94.3182	94.2857	103.39		92.0635	89.6739	92.1053	102.717	105.587	90.5028
39									7	1.097	1.307	0.062	0.054		7	1.086	0.055	0.048	0.049		Day 5	92.4883	88.1188	89.3939	86.5116	88.7097	94.3299	96.7568	90.3743	88.9474	88.4615		96.2085	92.4731	97.9381	93.2642	97.9275	94.5946	93.8889	97.1591	91.4286	100.565		91.5344	87.5	91.0526	100.543	89.3855	89.3855
34.2									8	0.986	0.062	0.037	0.041		8	0.971	0.05	0.046	0.048		Day 6	90.1408	82.1782	85.3535	80.9302	82.2581	87.6289	89.7297	87.1658	83.6842	81.8681		95.7346	97.3118	95.8763	95.8549	98.9637	97.8378	101.667	98.2955	93.7143	100		95.2381	84.7826	91.0526	102.174	94.9721	92.7374
42.4									9	1.53	1.175	0.061	0.061		9	1.335	0.056	0.055	0.068		Day 7	85.9155	78.2178	Dead	76.2791	78.4946	85.0515	83.7838	80.7487	Dead	Dead		97.6303	97.8495	96.9072	94.8187	100.518	99.4595	105	102.273	97.1429	104.52		101.058	90.7609	97.8947	104.348	100	95.5307
27.7									10	1.096	1.121	0.042	0.063		10	1.165	0.071	0.09	0.061		Day 8	80.7512	Dead		Dead	74.1935	76.2887	78.3784	75.9358				99.0521	95.6989	97.4227	92.228	100.518	103.243	106.111	103.409	98.2857	104.52		102.116	98.3696	98.9474	105.978	101.676	98.8827
22									11	1.327	0.598	0.047	0.05		11	1.221	0.101	0.106	0.114		Day 9	77.4648					70.6186	73.5135	Dead				99.5261	95.1613	101.031	95.3368	98.4456	99.4595	103.889	103.409	100.571	104.52		102.646	94.5652	98.4211	107.065	103.352	99.4413
40.7									12	1.335	1.4	0.055	0.047		12	0.662	0.412	0.421	0.473		Day 10	74.1784											100.474	96.7742	100	96.3731	97.4093	102.703	107.222	105.114	100	105.65		100.529	90.7609	98.4211	105.435	103.352	100.559
46.5									13	1.378	0.038	0.044	0.044		13	1.414	0.048	0.054	0.058		Day 11												99.5261	96.7742	100.515	96.3731	97.9275	100.541	105	105.114	99.4286	104.52		98.9418	91.3043	96.8421	104.348	103.352	101.676
50									14	1.291	1.171	0.572	0.167		14	1.544	0.363	0.423	0.505		Day 12												100	99.4624	101.546	96.8912	98.4456	104.324	106.111	105.682	100.571	105.085		99.4709	98.913	100	105.978	102.793	97.7654
41.7									15	1.12	0.973	0.204	0.236		15	1.169	0.1	0.286	0.066		Day 13												96.2085	94.086	96.9072	98.4456	98.4456	104.324	107.222	107.955	101.143	107.345		99.4709	95.6522	97.8947	104.891	101.117	98.324
31.7									16	1.192	1.136	0.596	1.057		16	1.355	0.043	0.079	0.046		Day 14												94.7867	95.6989	97.9381	95.3368	98.4456	103.243	105	107.955	101.714	106.78		100	97.2826	98.4211	105.978	102.793	101.676
									17	1.467	1.157	0.052	0.062		17	1.307	0.053	0.056	0.058
									18	1.623	1.433	0.075	0.044		18	1.222	0.072	0.08	0.081		Survival	10	8	7	8	8	9	9	9	7	7		14	14	14	14	14	14	14	14	14	14		14	14	14	14	14	14
									19	1.733	1.566	1.226	1.237		19	0.546	0.046	0.05	0.053			Endpoint	Dead	Dead	Dead	Endpoint	Endpoint	Endpoint	Dead	Dead	Dead
									20	1.307	1.017	0.043	0.04		20	1.007	0.166	0.209	0.191
									21	0.785	0.085	0.09	0.087		21	0.982	0.05	0.064	0.052
									22	0.226	0.284	0.049	0.041		22	0.355	0.037	0.044	0.041
									23	1.183	0.139	0.089	0.059		23	1.466	0.039	0.047	0.046
									24	1.564	1.096	0.045	0.042		24	1.425	0.043	0.055	0.054
															25	0.488	0.191	0.197	0.194
															26	1.335	0.055	0.053	0.059
															27	1.249	0.042	0.047	0.043
															28	1.465	0.042	0.08	0.045
															29	1.165	0.164	0.141	0.136
															30	0.479	0.108	0.411	0.038
[truncated: 104 more columns]

## Sheet: Fig. 3
Fig. 3
Fig. 3a
										Fig. 3b
	Delta TM HA single-positive										% Cross-reactivity				# GC B cells
Lung	84.5865	93.9024	99.4118	76.6667	37.0787	83.8384	95.3704	45.6026			Live virus	Inactivated			Live virus	Inactivated
MLN	50.9414	58.4615	22.6602	55.1402	19.97	47.8088	63.5628				33.3	1.08			438	93
Spleen	21.6487	21.6306	19.7056	21.3296	10.6322	14.1243	20.6646	16.7785			31.5	7.47			238	174
											6.85	0			1971	11
	Trimeric HA single-positive										38.7	0			401	153
Lung	5.26316	2.03252	0	7.5	10.3933	6.06061	0.925926	3.9088			44.1	15.6			388	45
MLN	23.1695	2.30769	15.3286	18.6916	15.8784	14.3426	2.02429				66.4	0			494	222
Spleen	31.3262	32.7787	24.6116	31.4404	34.0038	33.3333	20.6646	20.9013			20.7	14.3			261	28
											24.9	0			209	2
	Double-positive										31.3	6.85			402	146
Lung	10.1504	4.06504	0.588235	15.8333	52.5281	10.101	3.7037	50.4886			59.7	0			159	48
MLN	25.8891	39.2308	62.0112	26.1682	64.1517	37.8486	34.413				50	0			820	137
Spleen	47.0251	45.5907	55.6827	47.2299	55.364	52.5424	58.6708	62.3202		Average	37.0409	4.11818		Average	525.545	96.2727
										S.D.	17.319	6.04306		S.D.	512.017	74.154
											Mann Whitney test
											P value	< 0.0001
											Exact or approximate P value?	Exact
											P value summary	****
											Significantly different? (P < 0.05)	Yes
											One- or two-tailed P value?	Two-tailed
											Sum of ranks in column A,B	69.50 , 183.5
											Mann-Whitney U	3.5
											Difference between medians
											Median of column A	0.0, n=11
											Median of column B	33.30, n=11
											Difference: Actual	33.3
											Difference: Hodges-Lehmann	31.5

## Sheet: Fig. 4
Fig. 4
Fig. 4a																Fig. 4b								Fig. 4d
																Avidity Index			Fold change (Post-fusion / Native HA)					Lung strain-specific			MLN strain-specific			Spleen strain-specific			Lung cross-reactive			MLN cross-reactive			Spleen cross-reactive
Avidity Index	LAH					CS					Strain-specific					Native	Post-fusion		LAH	CS	Unknown	Head		Native	Post-fusion		Native	Post-fusion		Native	Post-fusion		Native	Post-fusion		Native	Post-fusion		Native	Post-fusion
Native	0.012883	0.027441	0.024585	0.007709	0.081817	0.073347	0.070582	0.063233	0.062285	0.072941	0.108255	0.049867	0.130098	6.47951		0.00172409	0.00703253		4.07897	0.500792	9.35845	2.47328		36.9	50		54	54.1		73.4	70.3		22.8	41		22.9	42.1		30.9	28.1
Post-fusion	0.058132	0.045915	0.063968	0.023135	0.115408	0.019381	0.022723	0.032281	0.015097	0.026534	0.07801	0.041783	0.168431	4.86753		0.000285501	0.0166542		58.3333		1.63693	0.883485		54.1	69.5		58.3	57.4		73.1	74.8		22.6	46.8		27.2	42.4		25	45.8
																0.00294771	0.027586		5.62238		1.57706			51.6	47.1		55.7	57.6		70.6	65.9		16.7	38.1		13.4	24.6		26.2	38.7
Fold change	4.5123	1.67323	2.60191	3.00104	1.41056	0.264237	0.321938	0.510509	0.242386	0.363774	0.720613	0.837889	1.29465	0.751219		0.0203994	0.114693		14.9569		1.36749			65.3	65.5		70.2	69.9		74.3	69.8		19.4	41.9		18.9	29.3		29.4	34.3
																0.117095	0.191677		11.9114		4.81264
																0.00136914	0.020478		3.15198		1.97105
	Table Analyzed	Fig. 4a % Fold change			Table Analyzed	Fig. 4a % Fold change										0.0861265	0.135827		3.83447		2.67647			Mann Whitney test			Mann Whitney test			Mann Whitney test			Mann Whitney test			Mann Whitney test			Mann Whitney test
																0.279967	0.382852		3.70588		3.50555			P value	0.6857		P value	> 0.9999		P value	0.3429		P value	0.0286		P value	0.0571		P value	0.1143
	Column B	Strain-specific			Column C	Conformational stem										0.102978	0.495598		6.47308		3.39464			Exact or approximate P value?	Exact		Exact or approximate P value?	Exact		Exact or approximate P value?	Exact		Exact or approximate P value?	Exact		Exact or approximate P value?	Exact		Exact or approximate P value?	Exact
	vs.	vs.			vs.	vs.										0.0105355	0.125493		7.74475		3.01064			P value summary	ns		P value summary	ns		P value summary	ns		P value summary	*		P value summary	ns		P value summary	ns
	Column A	LAH			Column A	LAH										0.0514464	0.162158		8.78771		7.08704			Significantly different? (P < 0.05)	No		Significantly different? (P < 0.05)	No		Significantly different? (P < 0.05)	No		Significantly different? (P < 0.05)	Yes		Significantly different? (P < 0.05)	No		Significantly different? (P < 0.05)	No
																0.0299592	0.114878		12.5373		3.58846			One- or two-tailed P value?	Two-tailed		One- or two-tailed P value?	Two-tailed		One- or two-tailed P value?	Two-tailed		One- or two-tailed P value?	Two-tailed		One- or two-tailed P value?	Two-tailed		One- or two-tailed P value?	Two-tailed
	Mann Whitney test				Mann Whitney test											0.0581352	0.114587		3.65887		1.72426			Sum of ranks in column B,C	16 , 20		Sum of ranks in column B,C	18 , 18		Sum of ranks in column B,C	22 , 14		Sum of ranks in column B,C	10 , 26		Sum of ranks in column B,C	11 , 25		Sum of ranks in column B,C	12 , 24
	P value	0.0159			P value	0.0079										0.00546624	0.0202572		11.1242		4.11206			Mann-Whitney U	6		Mann-Whitney U	8		Mann-Whitney U	4		Mann-Whitney U	0		Mann-Whitney U	1		Mann-Whitney U	2
	Exact or approximate P value?	Exact			Exact or approximate P value?	Exact										0.00177592	0.0047532		4.51231		15.2159
	P value summary	*			P value summary	**										0.10173	0.356619		4.66837		3.74477			Difference between medians			Difference between medians			Difference between medians			Difference between medians			Difference between medians			Difference between medians
	Significantly different? (P < 0.05)	Yes			Significantly different? (P < 0.05)	Yes										0.0103304	0.0668694		3.34557		7.88883			Median of column B	52.85, n=4		Median of column B	57.00, n=4		Median of column B	73.25, n=4		Median of column B	21.00, n=4		Median of column B	20.90, n=4		Median of column B	27.80, n=4
	One- or two-tailed P value?	Two-tailed			One- or two-tailed P value?	Two-tailed										0.00277433	0.0214865		3.45948		2.8577			Median of column C	57.75, n=4		Median of column C	57.50, n=4		Median of column C	70.05, n=4		Median of column C	41.45, n=4		Median of column C	35.70, n=4		Median of column C	36.50, n=4
	Sum of ranks in column A,B	35 , 10			Sum of ranks in column A,C	40 , 15										0.00340207	0.0298964		3.80997		3.63793			Difference: Actual	4.9		Difference: Actual	0.5		Difference: Actual	-3.2		Difference: Actual	20.45		Difference: Actual	14.8		Difference: Actual	8.7
	Mann-Whitney U	0			Mann-Whitney U	0										0.00575725	0.0721804		3.63573		5.73342			Difference: Hodges-Lehmann	7.2		Difference: Hodges-Lehmann	-0.1		Difference: Hodges-Lehmann	-3.2		Difference: Hodges-Lehmann	21.5		Difference: Hodges-Lehmann	15.05		Difference: Hodges-Lehmann	8.7
																0.03574	0.121324		3.64415		2.6987
	Difference between medians				Difference between medians											0.150654	0.551222		4.29908		2.2142
	Median of column A	2.602, n=5			Median of column A	2.602, n=5										0.00410045	0.045614		5.7953		4.92067
	Median of column B	0.7946, n=4			Median of column C	0.3219, n=5										0.00950895	0.0429073		6.41482		3.75888
	Difference: Actual	-1.807			Difference: Actual	-2.28										0.0100077	0.0467194		5.24257		10.3096
	Difference: Hodges-Lehmann	-1.735			Difference: Hodges-Lehmann	-2.28										0.00660626	0.0221017		1.94502		5.12255
																0.0577873	0.199914		4.98635		5.42527
																0.0532118	0.202735		6.6054		1.31344
																0.0084686	0.0307895		30.7024		4.44238
																0.00927927	0.0338151		5.8494		14.7301
																0.00144972	0.00436459		3.49064		6.60414
																0.0505247	0.358071		5.89615		1.82952
																0.0471631	0.202758		5.94168		3.1572
																0.0146186	0.0847192		5.89485		2.27648
																0.00600767	0.0385381		6.53805		4.06419
																0.0454615	0.238335		5.19395		4.69102
																0.00148107	0.00531475		4.95194		8.2925
																0.0755844	0.147013		3.94906		1.77621
																0.0116969	0.0583249		4.7646		1.95098
																0.0341295	0.225439		7.05076		0.988644
																0.000813863	0.0249876		4.53046		6.72556
																0.0243938	0.142689		5.03237		5.19661
																0.0429088	0.149779		4.52024		9.47967
																0.00426079	0.0251222		4.90655		4.68327
																0.107372	0.185137		8.45454		1.17053
																0.0129783	0.0771128		4.06522		3.0926
																0.00209337	0.00860808		5.64986		4.07331
																0.00509849	0.0775782		2.69328		2.76374
																0.0356322	0.133435		3.45432		8.45397
																0.0760185	0.599697		4.29258		6.96911
																0.0600951	0.171734		3.44139		2.6755
																0.0719115	0.261609		1.78037		5.98834
																0.00722677	0.0426008		4.81977		4.44571
																0.00775782	0.0444788		8.23913
																0.0219668	0.14362		2.37589
																0.0243324	0.126381		3.51078
																0.0497206	0.246213		7.15142
																0.0494429	0.133432		31.5882
																0.104436	0.231241		37.6364
																0.00968727	0.0382556		3.17463
																0.160385	0.764171		4.69504
																0.0173173	0.1221		4.32743
																0.109796	0.540268		4.07243
																0.00461849	0.0173603		6.1801
																0.00150701	0.00682744		10.5581
																0.010367	0.0521706		8.16606
																0.00585829	0.0264809		3.07595
																0.0106371	0.109665		3.44366
																0.0183476	0.0900235		4.29231
																0.000100107	0.000846362		5.38844
																0.0289155	0.148121		6.47946
																0.0256089	0.104106		10.1969
																0.00631802	0.035696		2.3711
																0.00568511	0.0153116		7.68628
																0.00114869	0.00396795		10.9516
																7.5027e-05	0.000322059		2.38291
																0.0889185	0.482407		6.47486
																0.606564	2.08742
																0.00222744	0.00396566
																0.00311632	0.0150199
																0.00212754	0.0175291
																0.00194001	0.00460925
																0.0333333	0.117026
																0.00987853	0.0706455
																0.000107147	0.0033846
																0.178218	0.234078
																0.00025345	0.00953895
																0.0248477	0.0788822
																0.00144957	0.0068058
																0.0403527	0.179262
																0.00353567	0.0153004
																0.00181668	0.00739829
																0.0446876	0.276174
																0.0146706	0.216099
																0.00152018	0.000761295
																0.0121189	0.0800348
																0.000186717	0.00197138
																0.0383605	0.313254
																0.171514	0.313789
																0.0110509	0.03489
																0.0671779	0.152929
																0.00268732	0.0109218
																0.00142694	0.0043892
																0.00510241	0.017571
																0.0513543	0.127013
																0.0128309	0.0550742
																0.0477428	0.257259
																0.0648612	0.304265
																0.0174247	0.144494
																0.0917313	0.162934
																0.00272946	0.00532513
																0.497426	0.491777
																0.0176301	0.114234
																0.0314925	0.211805
																0.149943	0.779195
																0.0202469	0.191934
																0.0706248	0.720158
																0.0470643	0.220415
																0.00699249	0.0081849
																0.116079	0.358985
																0.129908	0.308025
																0.00933899	0.0717821
																0.0431771	0.175873
																0.0764795	0.211369
																0.00411093	0.0347537
																0.000519089	0.00568486
																0.0161497	0.112549
																0.12366	0.330852
																0.00330406	0.00787328
																0.0312423	0.202289
																0.496752	0.438872
																0.0112934	0.0676289
																0.0205093	0.0911785
																Wilcoxon matched-pairs signed rank test
																P value	< 0.0001
																Exact or approximate P value?	Exact
																P value summary	****
																Significantly different? (P < 0.05)	Yes
																One- or two-tailed P value?	Two-tailed
																Sum of positive, negative ranks	8758 , -153.0
																Sum of signed ranks (W)	8605
																Number of pairs	133
																Median of differences
																Median	0.06792
																How effective was the pairing?
																rs (Spearman)	0.9443
																P value (one tailed)	< 0.0001
																P value summary	****
																Was the pairing significantly effective?	Yes

## Sheet: Fig. 5
Fig. 5
Fig. 5a																		Fig. 5b				Fig. 5c																		Fig. 5d
	Native								Post-fusion										# of clone	%			Native								Post-fusion										Native								Post-fusion
Day 14	0	0	0	0.0613	0	0.187	0	0.832	59.1	71.3	56.7	49.4	57.3	81	38.1	59.5		LAH	165	51.7241		Day 14	3	10.9	5.26	4.35	6.84	4.92	5.83	8.08	10.9	7.02	8.49	9.46	8	9.09	8.91	12.5		Day 14	1.94474	1.1583	1.25084	3.88029	1.1147	4.19007	1.54485	0.974714	58.438
Day 28	0	0.971	0.781	0.704	0.311	0	0	0	48.8	34.4	70.6	55.2	31.8	42.4	57			Conformatinal stem	25	7.83699		Day 28	10.5	8.87	10.6	6.77	10.7	2	1.47	5.05	13.5	17.3	15.1	19.8	18.5	11.1	16.1			Day 28	1.73338	2.22387	1.2271	1.18072	0.852275	0.690094	1.43049	0.676968	38.3081
Day 42	0	0	0	0	0	0	0.775	0	36.9	50	68.2	50	14.9	30.3	50			Head	13	4.07524		Day 42	3.49	4.48	3.55	1.72	10.8	3.14	5.61	5.45	20	8.79	19.5	20.5	12.8	23.2	27.6			Day 42	0.279836	1.40347	0.885542	1.60517	3.328	1.51537	1.32495	7.03378	31.02
Day 100	0	0	0	0	0	0	0	0	12.5	100	0	0	11.1	11.1	50	0		Unknown epitope	116	36.3636		Day 100	3.55	5.95	5.15	5.69	2.26	5.04	5.66	3.7	15.1	10.3	7.63	10.8	9.7	22.1	6.08	5.75		Day 100	1.87727	3.21272	1.14	4.6264	4.36731	0.977785	0.838806	1.49128	51.2112
																		Total	319
	Table Analyzed	GC % d14		Table Analyzed	GC % d28		Table Analyzed	GC % d42		Table Analyzed	GC % d100												Table Analyzed	Bmem % d14		Table Analyzed	Bmem % d28		Table Analyzed	Bmem % d42		Table Analyzed	Bmem % d100								Table Analyzed	% Urg/X31 d14		Table Analyzed	% Urg/X31 d28		Table Analyzed	% Urg/X31 d42
	Column B	Post-fusion		Column B	Post-fusion		Column B	Post-fusion		Column B	Post-fusion												Column B	Post-fusion		Column B	Post-fusion		Column B	Post-fusion		Column B	Post-fusion								Column B	Post-fusion		Column B	Post-fusion		Column B	Post-fusion
	vs.	vs.		vs.	vs.		vs.	vs.		vs.	vs.												vs.	vs.		vs.	vs.		vs.	vs.		vs.	vs.								vs.	vs.		vs.	vs.		vs.	vs.
	Column A	Native		Column A	Native		Column A	Native		Column A	Native												Column A	Native		Column A	Native		Column A	Native		Column A	Native								Column A	Native		Column A	Native		Column A	Native
	Mann Whitney test			Mann Whitney test			Mann Whitney test			Mann Whitney test													Mann Whitney test			Mann Whitney test			Mann Whitney test			Mann Whitney test									Mann Whitney test			Mann Whitney test			Mann Whitney test
	P value	0.0002		P value	0.0003		P value	0.0003		P value	0.0256												P value	0.0107		P value	0.0003		P value	0.0006		P value	0.0003								P value	0.0002		P value	0.0003		P value	0.0003
	Exact or approximate P value?	Exact		Exact or approximate P value?	Exact		Exact or approximate P value?	Exact		Exact or approximate P value?	Exact												Exact or approximate P value?	Exact		Exact or approximate P value?	Exact		Exact or approximate P value?	Exact		Exact or approximate P value?	Exact								Exact or approximate P value?	Exact		Exact or approximate P value?	Exact		Exact or approximate P value?	Exact
	P value summary	***		P value summary	***		P value summary	***		P value summary	*												P value summary	*		P value summary	***		P value summary	***		P value summary	***								P value summary	***		P value summary	***		P value summary	***
	Significantly different? (P < 0.05)	Yes		Significantly different? (P < 0.05)	Yes		Significantly different? (P < 0.05)	Yes		Significantly different? (P < 0.05)	Yes												Significantly different? (P < 0.05)	Yes		Significantly different? (P < 0.05)	Yes		Significantly different? (P < 0.05)	Yes		Significantly different? (P < 0.05)	Yes								Significantly different? (P < 0.05)	Yes		Significantly different? (P < 0.05)	Yes		Significantly different? (P < 0.05)	Yes
	One- or two-tailed P value?	Two-tailed		One- or two-tailed P value?	Two-tailed		One- or two-tailed P value?	Two-tailed		One- or two-tailed P value?	Two-tailed												One- or two-tailed P value?	Two-tailed		One- or two-tailed P value?	Two-tailed		One- or two-tailed P value?	Two-tailed		One- or two-tailed P value?	Two-tailed								One- or two-tailed P value?	Two-tailed		One- or two-tailed P value?	Two-tailed		One- or two-tailed P value?	Two-tailed
	Sum of ranks in column A,B	36 , 100		Sum of ranks in column A,B	36 , 84		Sum of ranks in column A,B	36 , 84		Sum of ranks in column A,B	48 , 88												Sum of ranks in column A,B	44.50 , 91.50		Sum of ranks in column A,B	36 , 84		Sum of ranks in column A,B	37 , 83		Sum of ranks in column A,B	37 , 99								Sum of ranks in column A,B	36 , 100		Sum of ranks in column A,B	36 , 84		Sum of ranks in column A,B	36 , 84
	Mann-Whitney U	0		Mann-Whitney U	0		Mann-Whitney U	0		Mann-Whitney U	12												Mann-Whitney U	8.5		Mann-Whitney U	0		Mann-Whitney U	1		Mann-Whitney U	1								Mann-Whitney U	0		Mann-Whitney U	0		Mann-Whitney U	0
	Difference between medians			Difference between medians			Difference between medians			Difference between medians													Difference between medians			Difference between medians			Difference between medians			Difference between medians									Difference between medians			Difference between medians			Difference between medians
	Median of column A	0.0, n=8		Median of column A	0.1555, n=8		Median of column A	0.0, n=8		Median of column A	0.0, n=8												Median of column A	5.545, n=8		Median of column A	7.820, n=8		Median of column A	4.015, n=8		Median of column A	5.095, n=8								Median of column A	1.398, n=8		Median of column A	1.204, n=8		Median of column A	1.459, n=8
	Median of column B	58.20, n=8		Median of column B	48.80, n=7		Median of column B	50.00, n=7		Median of column B	11.10, n=8												Median of column B	9.000, n=8		Median of column B	16.10, n=7		Median of column B	20.00, n=7		Median of column B	10.00, n=8								Median of column B	59.57, n=8		Median of column B	31.62, n=7		Median of column B	36.87, n=7
	Difference: Actual	58.2		Difference: Actual	48.64		Difference: Actual	50		Difference: Actual	11.1												Difference: Actual	3.455		Difference: Actual	8.28		Difference: Actual	15.99		Difference: Actual	4.905								Difference: Actual	58.17		Difference: Actual	30.42		Difference: Actual	35.41
	Difference: Hodges-Lehmann	57.78		Difference: Hodges-Lehmann	48.64		Difference: Hodges-Lehmann	50		Difference: Hodges-Lehmann	11.1												Difference: Hodges-Lehmann	3.415		Difference: Hodges-Lehmann	8.775		Difference: Hodges-Lehmann	15.74		Difference: Hodges-Lehmann	4.98								Difference: Hodges-Lehmann	57.04		Difference: Hodges-Lehmann	30.42		Difference: Hodges-Lehmann	35.75
[truncated: 15 more columns]

## Sheet: Fig. 6
Fig. 6
Fig. 6a																						Fig. 6b												Fig. 6c
	Native										Post-fusion												Native					Post-fusion							Naïve									Native
X31 HA	116.591	195.734	79.433	87.431	110.069	195.734	152.522	138.569	361.687	164.69	177.828	63.096	100	223.872	292.865	161.56	158.489	261.016	121.153	177.828		X31	2560	2560	2560	1280	2560	640	1280	1280	640	1280			1st				2nd					1st				2nd
LAH	5.2612	2.9582	3.2564	3.7254	4.0222	11.5556	6.3742	20.9468	12.719	1.4	90.0452	27.4022	36.5428	55.7354	36.5428	62.5352	41.7956	52.6176	33.1996	38.7072		Guizhou	10	80	10	10	10	10	10	10	10	10			# 426	# 427	# 428	# 429	# 526	# 527	# 528	# 529		# 430	# 431	# 432	# 433	# 530	# 531
																																		Day 0	100	100	100	100	100	100	100	100		100	100	100	100	100	100
																																		Day 1	104.639	104.124	102.475	100.926	102.062	97.3545	100	100		104.902	100.939	100	98.6842	101.676	97.9058
	Table Analyzed	Boost serum X31		Table Analyzed	Boost serum LAH																		Table Analyzed	Boost serum MN X31			Table Analyzed	Boost serum MN Guizou						Day 2	104.639	100.515	99.0099	100.926	99.4845	98.9418	101.111	103.889		103.922	100	101.351	98.2456	102.793	100.524
																																		Day 3	101.031	98.9691	96.0396	100	93.299	94.709	98.3333	100.556		100.98	97.1831	100.45	96.0526	99.4413	97.3822
	Column B	Post-fusion		Column B	Post-fusion																		Column B	Post-fusion			Column B	Post-fusion						Day 4	95.3608	89.1753	90.5941	93.9815	91.2371	89.9471	92.2222	98.3333		96.5686	92.4883	96.8468	92.1053	97.2067	90.5759
	vs.	vs.		vs.	vs.																		vs.	vs.			vs.	vs.						Day 5	89.6907	83.5052	85.6436	89.3519	84.0206	85.1852	86.6667	96.6667		95.098	89.2019	94.1441	89.0351	95.5307	85.3403
	Column A	Native		Column A	Native																		Column A	Native			Column A	Native						Day 6	84.0206	77.8351	79.703	83.3333	78.3505	79.3651	81.1111	91.1111		89.2157	84.507	87.3874	84.6491	89.3855	82.199
																																		Day 7	Dead	75.7732	76.7327	79.6296	Dead	73.545	75.5556	85		83.3333	79.8122	81.5315	82.8947	83.2402	74.3455
	Mann Whitney test			Mann Whitney test																			Mann Whitney test				Mann Whitney test							Day 8		71.6495	72.7723	75			72.2222	78.8889		79.902	75.1174	79.7297	74.5614	77.6536
	P value	0.5165		P value	< 0.0001																		P value	0.0317			P value	> 0.9999						Day 9								Dead		72.549	68.0751	71.1712		73.1844
	Exact or approximate P value?	Exact		Exact or approximate P value?	Exact																		Exact or approximate P value?	Exact			Exact or approximate P value?	Exact						Day 10
	P value summary	ns		P value summary	****																		P value summary	*			P value summary	ns						Day 11
	Significantly different? (P < 0.05)	No		Significantly different? (P < 0.05)	Yes																		Significantly different? (P < 0.05)	Yes			Significantly different? (P < 0.05)	No						Day 12
	One- or two-tailed P value?	Two-tailed		One- or two-tailed P value?	Two-tailed																		One- or two-tailed P value?	Two-tailed			One- or two-tailed P value?	Two-tailed						Day 13
	Sum of ranks in column A,B	96 , 114		Sum of ranks in column A,B	55 , 155																		Sum of ranks in column A,B	38.50 , 16.50			Sum of ranks in column A,B	30 , 25						Day 14
	Mann-Whitney U	41		Mann-Whitney U	0																		Mann-Whitney U	1.5			Mann-Whitney U	10
																																		Survival	7	8	8	8	7	7	8	9		9	9	9	8	9	7
	Difference between medians			Difference between medians																			Difference between medians				Difference between medians								Dead	Endpoint	Endpoint	Endpoint	Dead	Endpoint	Endpoint	Dead		Endpoint	Endpoint	Endpoint	Endpoint	Endpoint	Endpoint
	Median of column A	145.5, n=10		Median of column A	4.642, n=10																		Median of column A	2560, n=5			Median of column A	10.00, n=5
	Median of column B	169.7, n=10		Median of column B	40.25, n=10																		Median of column B	1280, n=5			Median of column B	10.00, n=5
	Difference: Actual	24.15		Difference: Actual	35.61																		Difference: Actual	-1280			Difference: Actual	0
	Difference: Hodges-Lehmann	21.78		Difference: Hodges-Lehmann	35.06																		Difference: Hodges-Lehmann	-1280			Difference: Hodges-Lehmann	0
[truncated: 19 more columns]

## Sheet: Suppl. Fig. 1
Supplemental Fig. 1
Suppl. Fig. 1a																Supl. Fig. 1b
Strain-specific					CS-binding					LAH-binding						Clone	LAH	Unknown	Head	CS
1E11	1C10	Lung 7	Spl 3	Spl 10	FI6	MEDI8852	16.a.26	31.a.83	56.a.09	mLAH1	mLAH2	mLAH3	mLAH4	LAH13		# 1	74.4
103.114	101.677	106.231	105.572	101.418	13.8365	15.8871	14.8404	15.1655	14.812	105.714	102.033	102.681	103.004	102.949		# 2	79.4326
																# 3		89.8734
																# 4	81.3953
																# 5		95.4545
																# 6	83.1858
																# 7		83.8011
																# 8	101.316
																# 9		77.3639
																# 10		84.8606
																# 11	90.5512
																# 12	79.2453
																# 13	79.6562
																# 14		98.5075
																# 15	75.8893
																# 16		86.1702
																# 17		74.1176
																# 18	106.452
																# 19	106.667
																# 20		88.0597
																# 21	84.1667
																# 22	87.8327
																# 23	97.3333
																# 24	104.464
																# 25		75.1938
																# 26	81.3559
																# 27	84.6847
																# 28	83.3333
																# 29	84.0708
																# 30	78.0591
																# 31	89.5161
																# 32	75.6198
																# 33	76.7123
																# 34	78.4615
																# 35	79.4118
																# 36	86.4407
																# 37	84.0304
																# 38	81.2261
																# 39		114.706
																# 40	84.4037
																# 41		112.5
																# 42	81.6514
																# 43	87.0786
																# 44	81.3896
																# 45	81.3187
																# 46		66.9202
																# 47	120.213
																# 48	95.7627
																# 49	88.0952
																# 50	81.9188
																# 51	79.4258
																# 52	83.8095
																# 53	82.8358
																# 54	77.6515
																# 55	82.3232
																# 56	88.5496
																# 57		91.7092
																# 58	85.4369
																# 59		81.5261
																# 60		79.2683
																# 61		80.7448
																# 62		77.1429
																# 63		71.8781
																# 64		74.5387
																# 65	71.8341
																# 66		74.4395
																# 67	91.2181
																# 68	84.9776
																# 69	86.8941
																# 70		73.0924
																# 71		78.8332
																# 72	84.3972
																# 73	93.2482
																# 74	93.2039
																# 75		80.6034
																# 76		110.909
																# 77		85.274
																# 78	89.5833
																# 79	93.1507
																# 80	82.6825
																# 81	88.3178
																# 82		74.4186
																# 83	85.4415
																# 84		100
																# 85	88.0795
																# 86		82.1577
																# 87	89.441
																# 88	89.1626
																# 89	75.1323
																# 90	87.3913
																# 91	75.1634
																# 92	82.8431
																# 93	67.6399
																# 94		72.3809
																# 95	82.4324
																# 96	86.255
																# 97	88.7372
																# 98	77.1429
																# 99	82.1918
																# 100	82.5472
																# 101		81.8182
																# 102	91.2752
																# 103	86.4112
																# 104	95.6044
																# 105		76.8421
																# 106	80
																# 107	78.1327
																# 108	90.7895
																# 109	83.1169
																# 110	84.8921
																# 111	75.5556
																# 112	86.076
																# 113		94.0299
																# 114	84.5771
																# 115	85.1648
																# 116	84.9275
																# 117		104
																# 118	87.0968
																# 119				21.2264
																# 120	98.5714
																# 121		81.25
																# 122	102.381
																# 123	82.3529
																# 124		72.3077
																# 125		67.9104
																# 126		75.5906
																# 127		86.7769
																# 128	90.6977
																# 129	86.5031
																# 130			113.38
																# 131		102.439
																# 132	88.7949
																# 133	89.1192
																# 134		98.75
																# 135		101.25
																# 136	54.9451
																# 137		79.4872
																# 138		75.2577
																# 139		105.445
																# 140	74.0113
																# 141		100.472
																# 142		90.3846
																# 143		88.7097
																# 144	87.5251
																# 145		88.1944
																# 146		81.9672
																# 147		93.1452
																# 148	127.602
																# 149	77.3529
																# 150		125.758
																# 151		87.7551
																# 152		102.885
																# 153		103.279
																# 154		93.4783
																# 155	90.5172
																# 156		82.9268
																# 157		97.1429
																# 158	84.2324
																# 159	69.863
																# 160			85.0948
																# 161	79.2793
																# 162		93.75
																# 163		114.552

## Sheet: Suppl. Fig. 2
Supplemental Fig. 2
Suppl. Fig. 2b
	SNA (Sia)							SNA (Sia) + Marker							Marker
	ECL (GAL)							ECL (GAL) + Marker							Marker
	GSLII (GLcNAc)							GSLII (GLcNAc) + Marker							Marker
	α-mIgG							α-mIgG + Marker							Marker

## Sheet: Suppl. Fig. 3
Supplemental Fig. 3
Suppl. Fig. 3
	CS-binding					Human LAH-binding				Mouse LAH-binding
	FI6	MEDI8852	CS3	CS10	CS12	LAH3	LAH4	LAH4	LAH13	mLAH1	mLAH2	mLAH3	mLAH4
mg/ml	3.125	1.5625	12.5	12.5	6.25	> 50	> 50	> 50	> 50	> 50	> 50	> 50	> 50

## Sheet: Suppl. Fig. 5
Supplemental Fig. 5
Suppl. Fig. 5
Concentration (ng/ml)	Strain-specific mAbs against inactivated virus (O.D.) ●					CS-binding against mAbs inactivated virus (O.D.) ●					LAH-binding mAbs against inactivated virus (O.D.) ●
	1E11	1C10	Lung 7	Spl 3	Spl 10	FI6	MEDI8852	16.a.26	31.a.83	56.a.09	mLAH1	mLAH2	mLAH3	mLAH4	LAH13
1000	1.992	2.042	1.95	1.87	1.738	1.55	1.465	1.595	1.599	1.491	1.198	0.688	0.724	0.813	1.041
333.333	1.664	1.865	1.795	1.603	1.485	1.258	1.141	1.301	1.283	1.12	1.052	0.686	0.709	0.792	0.999
111.111	1.192	1.528	1.526	1.276	1.139	0.93	0.849	0.993	0.984	0.869	0.87	0.695	0.705	0.749	0.957
37.037	0.648	1.147	1.197	0.875	0.772	0.606	0.533	0.633	0.64	0.544	0.672	0.673	0.675	0.6	0.85
12.3457	0.304	0.721	0.749	0.49	0.429	0.334	0.299	0.347	0.37	0.31	0.425	0.525	0.509	0.376	0.626
4.11523	0.143	0.399	0.411	0.246	0.223	0.175	0.154	0.179	0.191	0.158	0.23	0.29	0.288	0.194	0.372
1.37174	0.095	0.211	0.214	0.139	0.126	0.114	0.104	0.107	0.125	0.104	0.131	0.162	0.161	0.117	0.207
0.457247	0.074	0.128	0.115	0.087	0.084	0.076	0.074	0.077	0.079	0.07	0.082	0.095	0.093	0.076	0.112
Concentration (ng/ml)	Strain-specific mAbs against rHA (O.D.) ○					CS-binding against mAbs rHA (O.D.) ○					LAH-binding mAbs against rHA (O.D.) ○
	1E11	1C10	Lung 7	Spl 3	Spl 10	FI6	MEDI8852	16.a.26	31.a.83	56.a.09	mLAH1	mLAH2	mLAH3	mLAH4	LAH13
1000	1.881	1.997	1.791	1.815	1.846	1.324	1.823	1.845	1.825	1.803	1.905	1.458	1.543	1.62	1.745
333.333	1.853	1.989	1.764	1.75	1.79	1.275	1.792	1.779	1.758	1.725	1.498	1.448	1.512	1.551	1.747
111.111	1.682	1.836	1.777	1.548	1.597	1.192	1.61	1.613	1.606	1.603	0.994	1.449	1.461	1.316	1.704
37.037	1.346	1.558	1.732	1.202	1.231	0.928	1.249	1.167	1.2	1.235	0.52	1.251	1.22	0.907	1.447
12.3457	0.834	1.058	1.335	0.763	0.772	0.541	0.804	0.677	0.751	0.831	0.247	0.828	0.748	0.496	1.01
4.11523	0.428	0.605	0.814	0.395	0.394	0.252	0.422	0.323	0.37	0.424	0.109	0.421	0.372	0.229	0.564
1.37174	0.211	0.299	0.416	0.192	0.191	0.126	0.206	0.16	0.188	0.211	0.07	0.198	0.179	0.116	0.276
0.457247	0.105	0.147	0.192	0.096	0.096	0.07	0.103	0.081	0.097	0.105	0.048	0.097	0.087	0.065	0.126

[truncated: 5 more sheets: Suppl. Fig. 6, Suppl. Table 1, Suppl. Table 2, Suppl. Table 3 , Suppl. Table 4]
